# Supplementary material for: Genome-wide characterization and expression analysis of the heat shock transcription factor family in pumpkin (Cucurbita moschata)
Source: BMC Plant Biol. 2020 Oct 14;20:471. doi: 10.1186/s12870-020-02683-y (PMC7557022; doi:10.1186/s12870-020-02683-y)
Supplement: Supplementary file 1 — Additional file 1: Table S1. The data of expression levels of 36 CmHsf genes in root, stem, cotyledon and true leaves. The results were calculated via the 2−ΔΔCt method. Table S2. Statistics for the number of cis-acting elements in the 36 CmHsf gene promoters. Table S3. The data of expression levels of 36 CmHsf genes in leaves under temperature stress. CK referred to the untreated plants at 25 °C. The data represented the expression levels of CmHsf genes at 6 h after cold stress (4 °C) and heat stress (38 °C). The results were calculated via the 2−ΔΔCt method. Table S4. The data of expression profiles of 36 CmHsf genes in true leaves under MeJA, ABA and SA treatments. CK referred to untreated plants in this figure. The data represented the expression levels of CmHsf genes at 10 h after the MeJA, ABA and SA treatments. The results were calculated via the 2−ΔΔCt method. Table S5. List of primer sequences used for the tissue-specific analysis of 36 CmHsf genes. Table S6. The coding sequence and protein sequence information for each of the CmHsfs. [file 12870_2020_2683_MOESM1_ESM.zip › Table S2.xlsx]

## Sheet: Table S2
Table S2 Statistics for the number of cis-acting elements in the 36 CmHsf gene promoters.
Gene name	Putative cis-acting elements
	salicylic acid responsiveness	defense and stress responsiveness	low-temperature responsiveness	abscisic acid responsiveness	gibberellin-responsiveness	MeJA-responsiveness	auxin responsiveness	drought-inducibility	wound-responsive element
CmHsf1	3	1	1	4	3
CmHsf2		1		2		4	2
CmHsf3				2	1	4
CmHsf4	2			2	1	4	1
CmHsf5	2				1	6	1	1
CmHsf6	3	1		2	2	4	1	1
CmHsf7		1		6	1	4	1
CmHsf8	1			3				1
CmHsf9	1			5	2	8	2
CmHsf10	2				2	4	1
CmHsf11	1		1	10	1	4	3
CmHsf12			1	1		4	1	1
CmHsf13			1	8		2		1
CmHsf14	2	2		2		2	2
CmHsf15				3			1
CmHsf16	1	1	1	2		6	3	2
CmHsf17	2			6	1	8	2	3
CmHsf18	1	1		1	3	4	3
CmHsf19	1			5	2	4		1	1
CmHsf20	3		1	1	1	4	3
CmHsf21				1	2
CmHsf22	5	1	1	5	2	2		1
CmHsf23		1	3		1			2
CmHsf24				5		2	1
CmHsf25				7	2	6		1
CmHsf26			2	6		8	1
CmHsf27				12	2	2	1	3
CmHsf28				2		2
CmHsf29				10	1	2	1
CmHsf30		1		5			4
CmHsf31	2	1	2	1	1	4	1
CmHsf32	1			5			3	1
CmHsf33			2	3	1	2	2	2
CmHsf34			2	12			1
CmHsf35	1		3			8	2
CmHsf36	1		1	2	1	2	1	2
Note: The promoter sequences (2 kb before the start codon) of all CmHsf genes were extracted from the Cucurbit genome database (http://cucurbitgenomics.org/), and we predicted the promoter cis-acting elements of CmHsfs by using PlantCare program (http://bioinformatics.psb.ugent.be/webtools/plantcare/html/) and visualized by Simple BioSequence Viewer in TBtools.
