# Supplementary material for: Genome-wide characterization and expression analysis of the heat shock transcription factor family in pumpkin (Cucurbita moschata)
Source: BMC Plant Biol. 2020 Oct 14;20:471. doi: 10.1186/s12870-020-02683-y (PMC7557022; doi:10.1186/s12870-020-02683-y)
Supplement: Supplementary file 1 — Additional file 1: Table S1. The data of expression levels of 36 CmHsf genes in root, stem, cotyledon and true leaves. The results were calculated via the 2−ΔΔCt method. Table S2. Statistics for the number of cis-acting elements in the 36 CmHsf gene promoters. Table S3. The data of expression levels of 36 CmHsf genes in leaves under temperature stress. CK referred to the untreated plants at 25 °C. The data represented the expression levels of CmHsf genes at 6 h after cold stress (4 °C) and heat stress (38 °C). The results were calculated via the 2−ΔΔCt method. Table S4. The data of expression profiles of 36 CmHsf genes in true leaves under MeJA, ABA and SA treatments. CK referred to untreated plants in this figure. The data represented the expression levels of CmHsf genes at 10 h after the MeJA, ABA and SA treatments. The results were calculated via the 2−ΔΔCt method. Table S5. List of primer sequences used for the tissue-specific analysis of 36 CmHsf genes. Table S6. The coding sequence and protein sequence information for each of the CmHsfs. [file 12870_2020_2683_MOESM1_ESM.zip › Table S5.xlsx]

## Sheet: Table S5
Table S5 List of primer sequences used for the tissue-specific analysis of 36 CmHsf genes.
Gene name	Forward primer sequences (5'-3')	Predicted annealing temperatures (℃)	Reverse primer sequences (5'-3')	Predicted annealing temperatures (℃)	Expected product sizes (bp)
CmHsf1	CCACCACCGACCATATTG	54.9	GAGAAGTTGTTGTGCTTGAA	51.3	115
CmHsf2	CTGGAGAGGCAAGAACTG	54.9	CCATATCTGCTGACACATTG	53.4	138
CmHsf3	CCGTCAACTTAACACTTATGG	53.7	CCGACAATGCTACCTTCC	54.9	128
CmHsf4	CAAGCAACAACACGAGGTA	53	GTTCTCATCCATTAGCGTATTG	54	100
CmHsf5	GGAAGGAGGAGAAGAAGAAG	55.4	AGATTGCTGCTCGTCATC	52.6	124
CmHsf6	AACCAGATGCTTGCTACTC	53	GAGGCTGCTGAATCTTCTT	53	119
CmHsf7	GCTGTGGAAGGAAGTTGA	52.6	GCATCTTGTTCTCTGAAGTT	51.3	101
CmHsf8	TGTGGAAGGAAGTTGAGAG	53	GCATCTGCTGTTGATTCTT	50.8	150
CmHsf9	AAGAGGAGGAGACATTCAAC	53.4	TTACCAATTCCGCCATTAAC	51.3	136
CmHsf10	TTCCTTACAACCATCACCAT	51.3	ATATGCTCGTCCGAATCTG	53	100
CmHsf11	GCTCAACACCTATGGATTC	53	GTCTTCACGCTTCACTTG	52.6	148
CmHsf12	AATGCCAAGCCAATCACTA	50.8	CAGCGGTATCCTCATCAATA	53.4	106
CmHsf13	TGTGAAGACGGTGAATCG	52.6	GCAAGCGGAATAAGAACTC	53	107
CmHsf14	CACAGTCAGCAACAACCA	52.6	GCCTCTCAACCTCTTCCT	54.9	100
CmHsf15	GACCACCGATGATGTCAT	52.6	GCTAGAGAAGTTGCTATGTT	51.3	118
CmHsf16	TCATCAAGACCTACGATATGG	53.7	GAAGAAGGCGAGCGAATT	52.6	114
CmHsf17	TTCATCCAACAACTCATCCA	51.3	GTCATATTCGTCGGAGGTT	53	117
CmHsf18	ACCAGTTCATAGCCATTCG	53	GCCTCTCAACCTCTTCCT	54.9	101
CmHsf19	CGGTTGGTCAGAGGAATG	54.9	TGCTTTGAATCGGGCTATT	50.8	104
CmHsf20	CCGAGTTCGCTTCAGATT	52.6	CGACGGAAGTTGTTGTTG	52.6	136
CmHsf21	AGCCACAACACCAACAAT	50.3	TTAGTGCCAGAGGAGGAG	54.9	148
CmHsf22	CGACAGCTCAATACTTACG	53	GACGGCGGAATTACTACA	52.6	135
CmHsf23	TCCTCCTCCTCCTCAGAT	54.9	AGATGATGTCGGAGTAGAGA	53.4	127
CmHsf24	CTTATCAGATGGTCAACGAT	51.3	GCTGGAGAAGTTATTATGCT	51.3	140
CmHsf25	ACTTCCTCCTCCGATTCC	54.9	ATGATGTCCGAGTAGAGATTC	53.7	122
CmHsf26	CAAGTAATGGCTATGGAGGA	53.4	TTCTGAATGAAGGACGGATT	51.3	104
CmHsf27	ATCTCCTCCGCTAACTGAA	53	CAACACAACTCCTTGATACTC	53.7	127
CmHsf28	CGGCGTAATTCTCCTTCTAT	53.4	CCATACACAGCAGCACAA	52.6	133
CmHsf29	TACCGACTTCTTGAGACTTG	53.4	ACCAATCACCATCCATTCTT	51.3	128
CmHsf30	GCTTCATTCGGCAACTTAA	50.8	GACGGTGGATGTTCTTCA	52.6	117
CmHsf31	AAGTGGCGTTGTCTTCAG	52.6	GATGTCACCTGCTCTTCC	54.9	130
CmHsf32	GATTCAGCGTCGGAAGTT	52.6	TCGTCGGAGTCTCATCAG	54.9	122
CmHsf33	CAATCGCAGCAGTCTCAT	52.6	CCTCAATCTCACAAGTTCCT	53.4	135
CmHsf34	GCGTATCTTCAAGCAATGG	53	GCACCTTCCTCTTCTCCT	54.9	139
CmHsf35	TGACCACTGCTTCTAACTC	53	CATCAATCAACTCCACAAGA	51.3	150
CmHsf36	GAATACAAGAGCCTACCTACA	53.7	TGCTGAATGAAGTCTGGATT	51.3	117
β-Actin	GTGCCTGCTATGTATGTTGCC	57.6	GGTCCAAACGGAGAATGGCATG	59.5	120
